# Supplementary material for: Impacts of Nanobubbles in Pore Water on Heavy Metal Pollutant Release from Contaminated Soil Columns
Source: Nanomaterials (Basel). 2023 May 18;13(10):1671. doi: 10.3390/nano13101671 (PMC10222895; doi:10.3390/nano13101671)
Supplement: Supplementary file 1 [file nanomaterials-13-01671-s001.zip]

Archive with 1 entries (1 files):
- nanomaterials-2380555-supplementary.pdf
